# Supplementary material for: The Potential Role of Adjuvant Chemoradiotherapy in Patients with Microscopically Positive (R1) Surgical Margins after Resection of Cholangiocarcinoma
Source: Curr Oncol. 2023 May 4;30(5):4754–66. doi: 10.3390/curroncol30050358 (PMC10217181; doi:10.3390/curroncol30050358)
Supplement: Supplementary file 1 [file curroncol-30-00358-s001.zip]

Archive with 1 entries (1 files):
- curroncol-2313613-supplementary.pdf
